# Supplementary material for: New Oxygenated Methoxy-p-Cymene Derivatives from Leopard’s Bane (Doronicum columnae Ten., Asteraceae) Essential Oil: Synthesis Facilitating the Identification of Isomeric Minor Constituents in Complex Matrices
Source: Molecules. 2025 Jan 14;30(2):302. doi: 10.3390/molecules30020302 (PMC11767694; doi:10.3390/molecules30020302)
Supplement: Supplementary file 1 [file molecules-30-00302-s001.zip]

Archive with 1 entries (1 files):
- molecules-3405229-supplementary.pdf
